# Supplementary material for: Targeting of HSP70/HSF1 Axis Abrogates In Vitro Ibrutinib-Resistance in Chronic Lymphocytic Leukemia
Source: Cancers (Basel). 2021 Oct 29;13(21):5453. doi: 10.3390/cancers13215453 (PMC8582437; doi:10.3390/cancers13215453)
Supplement: Supplementary file 1 [file cancers-13-05453-s001.zip]

Archive with 1 entries (1 files):
- cancers-1375921-supplementary.pdf
